# Supplementary material for: TRIM24 controls induction of latent HIV-1 by stimulating transcriptional elongation
Source: Commun Biol. 2023 Jan 23;6:86. doi: 10.1038/s42003-023-04484-z (PMC9870992; doi:10.1038/s42003-023-04484-z)
Supplement: Supplementary file 3 — Supplementary Data 1 [file 42003_2023_4484_MOESM3_ESM.xlsx]

## Sheet: Fig. 1C
	Control shRNA			TFII-I shRNA
Ve	2.09683	1.89226	1.99455	0.971701	0.920559	0.869417
PMA	100.443	98.2953	101.261	53.3924	53.0856	53.0344

## Sheet: Fig. 1D
	Control shRNA			TFII-I shRNA
0 hrs	1.01471	0.860294	1.125	0.595588	0.683824	0.551471
2 hrs	17.6029	16.9191	18	13.5	13.9191	13.8529
4 hrs	48.3971	43.7206	41.3603	32.6471	31.7206	34.7647
6 hrs	65.1176	55.2574	55.125	37.0147	36.7721	37.125
24 hrs	3.26471	2.49265	2.77941	1.56618	1.14706	1.38971

## Sheet: Fig. 1G
	Control shRNA		TFII-I shRNA
Ve	11	10.9	5.62	4.72
Ionomycin	12.1	13	5.79	5.79
TNFα	18.4	20.3	10.5	11.4
JQ1	15.8	15.9	8.77	8.87
SAHA	41.3	44.5	39.6	38.6
PEP005	46	46.3	29.6	28.4
PMA	77.1	77.3	67.1	68.3

## Sheet: Fig. 3B
pGL3	EV	TFII-I 1x	TFII-I 2x	TFII-I 3x	T24 1x	T24 2x	T24 3x
0.002535	1.0209	0.988562	1.25165	1.76348	1.45579	2.06697	2.66643
0.002645	0.996036	0.910832	1.27663	1.85675	1.48787	1.98524	2.86884
0.002623	0.983062	0.961645	1.15724	1.74052	1.4482	2.11548	3.02359

## Sheet: Fig. 3D
siControl	siTFII-I	siTRIM24	siTFII-I/siTRIM24
0.906635	0.716768	0.551361	0.522921
1.04923	0.763006	0.615826	0.496974
1.00242	0.751436	0.599558	0.493148

## Sheet: Fig. 3E
	EV			TFII-I-Flag			TRIM24-Myc
-TAR -Tat	0.959453	1.02917	1.01138	1.62222	1.52849	1.23167	2.29835	2.41642	2.28681
-TAR +Tat	1.59911	1.62699	1.64823	1.74164	2.00699	1.87414	3.56312	3.66174	3.64543
+TAR -Tat	0.733445	0.729305	0.7243	0.998296	1.10554	1.09225	1.93764	1.86249	1.9073
+TAR +Tat	11.868	11.9784	11.1247	15.1947	15.211	12.5626	21.4814	20.2088	17.3752

## Sheet: Fig. 3F
	EV			TFII-I-Flag			TRIM24-Myc
WT	0.919153	1.08085		1.92042	1.67495	1.77917	3.99315	4.26118	4.07852
mRBE3/1	0.143718	0.143897	0.161592	0.16011	0.174462	0.16342	1.42448	0.980551	0.784943

## Sheet: Fig. 4B
	Control shRNA			T24 shRNA - 1			T24 shRNA - 2			T24 shRNA - 3
Ve	2.20972	2.50766	2.35869	0.844161	0.72002	0.893818	1.51452	1.36555	1.81246	2.35869	2.03592	2.25937
PMA	109.294	99.1641	91.5418	40.9418	33.3195	35.1568	37.0438	38.608	39.2535	66.1673	65.8942	64.777

## Sheet: Fig. 4D
	Control shRNA		TRIM24 shRNA
Ve	10.3	10.9	3.85	3.95
Ionomycin	10.7	10.8	3.47	3.49
JQ1	15.9	15.3	11.2	10.9
SAHA	23.5	23.4	17.4	17.3
PEP005	41.4	40.8	31	31
PMA (5 nM)	69.1	69	61.5	62
PMA (10nM)	78.7	79.6	66.3	65.7

## Sheet: Fig. 4E
	WT			TRIM24 KO
Ve	0.998774	1.00429	0.996934	0.367872	0.415696	0.408338
Ionomycin	1.91846	1.3924	1.39792	0.450644	0.391784	0.430411
TNFα	2.54016	2.57879	2.58062	0.632741	0.618026	0.741263
JQ1	1.39792	1.34641	1.33538	0.364194	0.332925	0.338443
SAHA	1.53587	1.56346	1.59473	0.726548	0.711833	0.772532
PEP005	18.9804	14.256	14.1419	4.54506	4.56714	4.09626
PMA	16.2664	16.077	16.8642	4.56898	5.25506	5.47946
PMA/Ionomycin	14.1033	13.7869	14.4675	4.3133	4.65175	5.72042

[truncated: 26 more sheets: Fig. 4F, Fig. 5D, Fig. 5E, Fig. 6A, Fig. 6B, Fig. 6C, Fig. 6D, Fig. 6E, Fig. 6F, Fig. 7B, Fig. 7C, Fig. 7D, Fig. 7E, Fig. 7F, Fig. 8A, Fig. 8B, Fig. 9B, Fig. S1A, Fig. S1B, Fig. S3B …]
